# Supplementary material for: Dynamic tethering of M protein drives pathological inflammation during group A Streptococcus infections
Source: PLoS Pathog. 2026 Jul 15;22(7):e1014434. doi: 10.1371/journal.ppat.1014434 (PMC13384396; doi:10.1371/journal.ppat.1014434)
Supplement: S1 File — (XLSX) [file ppat.1014434.s006.xlsx]

## Sheet: 1A
	Growth Curve
	Time (hours or h)	OD600 Wildtype (WT)
	0	0.091	0.093	0.086
	0.5	0.088	0.092	0.087
	1	0.089	0.093	0.088
	1.5	0.091	0.095	0.09
	2	0.095	0.098	0.093
	2.5	0.1	0.104	0.098
	3	0.109	0.114	0.106
	3.5	0.122	0.127	0.117
	4	0.141	0.147	0.134
	4.5	0.17	0.179	0.161
	5	0.22	0.233	0.206
	5.5	0.283	0.304	0.267
	6	0.328	0.353	0.311
	6.5	0.344	0.369	0.328
	7	0.352	0.378	0.338
	7.5	0.358	0.385	0.346
	8	0.36	0.39	0.35
	8.5	0.362	0.391	0.352
	9	0.362	0.392	0.353
	9.5	0.362	0.392	0.352
	10	0.361	0.391	0.352
	10.5	0.361	0.39	0.351
	11	0.363	0.39	0.351
	11.5	0.372	0.393	0.353
	12	0.382	0.399	0.36
	12.5	0.387	0.403	0.364
	13	0.391	0.405	0.367
	13.5	0.392	0.406	0.368
	14	0.394	0.408	0.37
	14.5	0.395	0.409	0.372
	15	0.398	0.41	0.374

## Sheet: 2D
	qRT-PCR in vitro
	ΔM1	M1WT	M1SL	M1CS
	0	0.74	1.25	0.9
	0	1.36	1.46	1.31
	0	1.28	1.06	1.29

## Sheet: 2E
	ELISA of Secreted M protein					ELISA of Total M protein
	ΔM1	M1WT	M1SL	M1CS		ΔM1	M1WT	M1SL	M1CS
	1.74419	98.2558	11.6279	195.349		-4	87.5556	74.2222	81.3333
	19.1861	67.4419	7.55814	183.139		6.66667	91.1111	98.6667	76
	-4.06977	119.186	5.23256	164.535		14.6667	77.7778	79.5556	105.778
	2.32558	89.5349	6.97674	170.349		3.11111	73.7778	87.5556	103.111

## Sheet: 3B
	Lactate dehydrogenase release (LDH)
	uninfected	M1WT	ΔM1	M1SL	M1CS
	0	25.4929	17.0632	16.2475	57.8518
	0.203943	27.6683	12.4405	18.9667	36.0979
	0.203943	30.3875	19.5105	14.344	34.4663
	2.92318	34.4663	15.9755	12.1686	39.0891

## Sheet: 3C
	IL-1R Reporter Assay
	uninfected	M1WT	ΔM1	M1SL	M1CS
	0	0.229704	0.0660438	0.0634665	0.616302
	0	0.192332	0.103415	0.126611	0.450064
	0.0248067	0.269652	0.095683	0.091817	0.536405
	0.0376933	0.255477	0.0802191	0.10857	0.527384

## Sheet: 4B
	Neutrophil counts
	M1WT	ΔM1	M1SL	M1CS
	3.73038e+06	24183.3	14514.3	417300
	63000	14472.7	14710	16533.3
	589880	28757.1	19523.5	1.32306e+06
	669759	31569.2	10328.6	7142.86
	886875	22714.3	329575	403912
	417633	173950	132586	953870

## Sheet: 4C
	Macrophage counts
	M1WT	ΔM1	M1SL	M1CS
	15733.3	466.667	678.571	2966.67
	600	990.909	640	1200
	7040	1128.57	882.353	6814.29
	3275.86	1461.54	1700	2842.86
	4887.5	2585.71	3700	2287.5
	3000	2300	1864.29	3560

## Sheet: 4D
	CFU/lesion
	M1WT	ΔM1	M1SL	M1CS
	154000000	65000000	97000000	100000000
	200000000	108000000	168000000	200000000
	177000000	112000000	164000000	133000000
	120000000	78000000	180000000	144000000
	74000000	121000000	208000000	209000000
	160000000	247000000	327000000	164000000

## Sheet: 5B
	Frequency of CD63+ neutrophils
	M1WT	ΔM1	M1SL	M1CS
	99.6	99.4	99.5	99.7
	99.9	95.9	97.5	97.7
	99.7	96.4	97.7	99.7
	99.8	97.1	97	89
	99.6	98.7	99.2	99.6
	99.4	99.6	98.1	99.6

## Sheet: 5D
	Frequency of ARG1+ neutrophils
	M1WT	ΔM1	M1SL	M1CS
	11.9	33.6	31.4	24.5
	8.68	32.4	20.4	12.9
	14.1	42.7	4.79	22.8
	9.77	32.3	27.5	4.4
	7.89	33.1	21.8	20.4
	17	22.9	17.6	33.6

[truncated: 6 more sheets: 6A, 6B+S4, S1, S2, S3A, S3B]
